# Supplementary material for: Development of a questionnaire to evaluate practitioners’ confidence and knowledge in primary care in managing chronic kidney disease
Source: BMC Nephrol. 2014 May 7;15:73. doi: 10.1186/1471-2369-15-73 (PMC4036402; doi:10.1186/1471-2369-15-73)
Supplement: Additional file 2 — Correlation Matrix. [file 1471-2369-15-73-S2.xls]

## Sheet: matrix
		...managing hypertension in patients with CKD?	..that you can achieve lowered blood pressure in patients with CKD?	...interpreting eGFR to stage CKD?	..with monitoring eGFR in patients with CKD?	...identifying significant proteinuria in patients with CKD?	...using urine protein (ACR or PCR) results to manage CKD?	…using ACE inhibitors and / or ARB’s in patients with CKD?	..using other anti-hypertensives in patients with CKD?	…in adding a loop diuretic drug to patients with CKD (stage 3b and above) already on maximum dose of an ACE inhibitor and/or ARB?	...identifying CVD risk factors for patients with CKD?	...assessing CVD risk scores in patients with CKD?	...initiating therapy to lower lipid levels in patients with CKD?	...using referral guidelines to refer appropriate patients with CKD to secondary care?	…the overall management of patients with CKD?	... DIASTOLIC blood pressure control do you typically aim to achieve in patients with CKD WITHOUT proteinuria?	... SYSTOLIC blood pressure control do you typically aim to achieve in patients with CKD WITHOUT proteinuria?	At what level of eGFR would you typically refer to secondary care?	... SYSTOLIC blood pressure control do you typically aim to achieve in patients with CKD WITH proteinuria?	... DIASTOLIC blood pressure control do you typically aim to achieve in patients with CKD WITH proteinuria?	What rate of decline per annum in eGFR would prompt you to refer to secondary care?	...managing hypertension as a disease?	...managing hypertension in patients with CKD with Diabetes?	...monitoring eGFR in CKD patient with Diabetes?	...identifying significant proteinuria in patients with Diabetes?	...using urine protein (ACR or PCR) results to manage Diabetes?	…using ACE inhibitors and / or ARB’s?	...assessing CVD risk scores in patients with Diabetes?	...initiating therapy to lower lipid levels in patients with heart disease?	...using referral guidelines to refer appropriate patients with Diabetes (Type 2) to secondary care?	…the overall management of patients with Diabetes (Type 2)?
	Kappa	0.628	0.569	0.561	0.426	0.481	0.486	0.591	0.508	0.608	0.573	0.523	0.603	0.558	0.543	0.608	0.472	0.551	0.583	0.482	0.764	0.458	0.562	0.413	0.495	0.421	0.589	0.539	0.557	0.489	0.545
...managing hypertension in patients with CKD?	0.628	1	.826**	.564**	.708**	.641**	.638**	.690**	.663**	.532**	.703**	.656**	.707**	.584**	.722**	-0.157031	-.276**	-.218*	-.372**	-.401**	-.301**	.655**	.812**	.650**	.639**	.501**	.660**	.610**	.697**	.505**	.617**
..that you can achieve lowered blood pressure in patients with CKD?	0.569	.826**	1	.553**	.641**	.580**	.590**	.632**	.627**	.492**	.656**	.600**	.643**	.504**	.641**	-0.0112522	-0.141402	-0.127128	-.234*	-.197*	-.212*	.595**	.732**	.630**	.564**	.557**	.602**	.531**	.665**	.529**	.608**
...interpreting eGFR to stage CKD?	0.561	.564**	.553**	1	.839**	.685**	.705**	.768**	.733**	.542**	.694**	.569**	.634**	.571**	.699**	-.229*	-0.0703573	-.378**	-0.160988	-.331**	-.449**	.380**	.563**	.760**	.649**	.583**	.771**	.603**	.678**	.447**	.498**
..with monitoring eGFR in patients with CKD?	0.426	.708**	.641**	.839**	1	.731**	.758**	.779**	.737**	.563**	.724**	.614**	.682**	.633**	.773**	-.213*	-0.0440339	-.314**	-.216*	-.380**	-.437**	.431**	.579**	.878**	.649**	.615**	.740**	.623**	.714**	.544**	.540**
...identifying significant proteinuria in patients with CKD?	0.481	.641**	.580**	.685**	.731**	1	.833**	.694**	.650**	.609**	.736**	.626**	.651**	.665**	.713**	-0.0906161	-0.0354543	-.274**	-.272**	-.405**	-.229*	.457**	.557**	.689**	.904**	.744**	.619**	.619**	.680**	.562**	.546**
...using urine protein (ACR or PCR) results to manage CKD?	0.486	.638**	.590**	.705**	.758**	.833**	1	.733**	.704**	.617**	.675**	.540**	.650**	.656**	.750**	-.205*	-0.102295	-.312**	-.239*	-.383**	-.326**	.407**	.558**	.770**	.756**	.818**	.644**	.561**	.632**	.539**	.481**
…using ACE inhibitors and / or ARB’s in patients with CKD?	0.591	.690**	.632**	.768**	.779**	.694**	.733**	1	.873**	.647**	.759**	.653**	.829**	.691**	.721**	-0.152532	-0.107176	-.375**	-.243*	-.352**	-.418**	.516**	.623**	.760**	.642**	.637**	.883**	.610**	.813**	.608**	.590**
..using other anti-hypertensives in patients with CKD?	0.508	.663**	.627**	.733**	.737**	.650**	.704**	.873**	1	.673**	.749**	.632**	.812**	.652**	.677**	-0.134865	-0.107751	-.224*	-.234*	-.268**	-.383**	.506**	.628**	.743**	.614**	.610**	.826**	.620**	.754**	.569**	.575**
…in adding a loop diuretic drug to patients with CKD (stage 3b and above) already on maximum dose of an ACE inhibitor and/or ARB?	0.608	.532**	.492**	.542**	.563**	.609**	.617**	.647**	.673**	1	.568**	.499**	.589**	.625**	.627**	-0.102776	-0.074965	-.192*	-.313**	-.342**	-.414**	.346**	.514**	.607**	.559**	.511**	.570**	.439**	.561**	.506**	.521**
...identifying CVD risk factors for patients with CKD?	0.573	.703**	.656**	.694**	.724**	.736**	.675**	.759**	.749**	.568**	1	.871**	.848**	.722**	.743**	-.274**	-0.165757	-.307**	-.402**	-.461**	-.466**	.523**	.670**	.681**	.694**	.573**	.741**	.831**	.832**	.622**	.618**
...assessing CVD risk scores in patients with CKD?	0.523	.656**	.600**	.569**	.614**	.626**	.540**	.653**	.632**	.499**	.871**	1	.797**	.678**	.699**	-0.177601	-0.161925	-.239*	-.432**	-.426**	-.387**	.465**	.628**	.610**	.607**	.562**	.618**	.880**	.757**	.617**	.637**
...initiating therapy to lower lipid levels in patients with CKD?	0.603	.707**	.643**	.634**	.682**	.651**	.650**	.829**	.812**	.589**	.848**	.797**	1	.703**	.738**	-.217*	-.198*	-.355**	-.413**	-.412**	-.515**	.514**	.645**	.697**	.607**	.601**	.770**	.742**	.900**	.587**	.598**
...using referral guidelines to refer appropriate patients with CKD to secondary care?	0.558	.584**	.504**	.571**	.633**	.665**	.656**	.691**	.652**	.625**	.722**	.678**	.703**	1	.720**	-.274**	-0.130078	-.295**	-.234*	-.362**	-.427**	.333**	.581**	.652**	.623**	.520**	.570**	.646**	.618**	.722**	.500**
…the overall management of patients with CKD?	0.543	.722**	.641**	.699**	.773**	.713**	.750**	.721**	.677**	.627**	.743**	.699**	.738**	.720**	1	-.242*	-0.180145	-.306**	-.376**	-.434**	-.385**	.401**	.679**	.753**	.671**	.623**	.614**	.665**	.683**	.507**	.656**
... DIASTOLIC blood pressure control do you typically aim to achieve in patients with CKD WITHOUT proteinuria?	0.608	-0.157031	-0.0112522	-.229*	-.213*	-0.0906161	-.205*	-0.152532	-0.134865	-0.102776	-.274**	-0.177601	-.217*	-.274**	-.242*	1	.456**	0.18326	.313**	.509**	.309**	-0.16041	-0.126861	-.233*	-0.026701	-0.0842937	-.208*	-.241*	-0.166791	-0.0607402	0.0191704
... SYSTOLIC blood pressure control do you typically aim to achieve in patients with CKD WITHOUT proteinuria?	0.472	-.276**	-0.141402	-0.0703573	-0.0440339	-0.0354543	-0.102295	-0.107176	-0.107751	-0.074965	-0.165757	-0.161925	-.198*	-0.130078	-0.180145	.456**	1	0.133819	.530**	.343**	0.0190015	-.294**	-.282**	-0.151741	0.00511719	-0.0545334	-0.150977	-0.127509	-0.080402	0.0942234	-0.177051
At what level of eGFR would you typically refer to secondary care?	0.551	-.218*	-0.127128	-.378**	-.314**	-.274**	-.312**	-.375**	-.224*	-.192*	-.307**	-.239*	-.355**	-.295**	-.306**	0.18326	0.133819	1	.236*	.294**	.301**	-.286**	-0.181281	-.324**	-.272**	-.268**	-.449**	-.211*	-.389**	-0.162464	-0.152593
... SYSTOLIC blood pressure control do you typically aim to achieve in patients with CKD WITH proteinuria?	0.583	-.372**	-.234*	-0.160988	-.216*	-.272**	-.239*	-.243*	-.234*	-.313**	-.402**	-.432**	-.413**	-.234*	-.376**	.313**	.530**	.236*	1	.745**	0.135779	-.277**	-.297**	-.271**	-.227*	-.208*	-.227*	-.416**	-.380**	-0.131861	-.342**
... DIASTOLIC blood pressure control do you typically aim to achieve in patients with CKD WITH proteinuria?	0.482	-.401**	-.197*	-.331**	-.380**	-.405**	-.383**	-.352**	-.268**	-.342**	-.461**	-.426**	-.412**	-.362**	-.434**	.509**	.343**	.294**	.745**	1	.303**	-.241*	-.266**	-.383**	-.340**	-.298**	-.339**	-.473**	-.427**	-.305**	-.258**
What rate of decline per annum in eGFR would prompt you to refer to secondary care?	0.764	-.301**	-.212*	-.449**	-.437**	-.229*	-.326**	-.418**	-.383**	-.414**	-.466**	-.387**	-.515**	-.427**	-.385**	.309**	0.0190015	.301**	0.135779	.303**	1	-0.171014	-.204*	-.406**	-.253**	-0.148881	-.448**	-.386**	-.524**	-.356**	-0.133748
...managing hypertension as a disease?	0.458	.655**	.595**	.380**	.431**	.457**	.407**	.516**	.506**	.346**	.523**	.465**	.514**	.333**	.401**	-0.16041	-.294**	-.286**	-.277**	-.241*	-0.171014	1	.573**	.386**	.478**	.379**	.549**	.399**	.526**	.353**	.412**
...managing hypertension in patients with CKD with Diabetes?	0.562	.812**	.732**	.563**	.579**	.557**	.558**	.623**	.628**	.514**	.670**	.628**	.645**	.581**	.679**	-0.126861	-.282**	-0.181281	-.297**	-.266**	-.204*	.573**	1	.569**	.582**	.474**	.554**	.549**	.600**	.497**	.637**
...monitoring eGFR in CKD patient with Diabetes?	0.413	.650**	.630**	.760**	.878**	.689**	.770**	.760**	.743**	.607**	.681**	.610**	.697**	.652**	.753**	-.233*	-0.151741	-.324**	-.271**	-.383**	-.406**	.386**	.569**	1	.605**	.698**	.712**	.553**	.682**	.572**	.502**
...identifying significant proteinuria in patients with Diabetes?	0.495	.639**	.564**	.649**	.649**	.904**	.756**	.642**	.614**	.559**	.694**	.607**	.607**	.623**	.671**	-0.026701	0.00511719	-.272**	-.227*	-.340**	-.253**	.478**	.582**	.605**	1	.743**	.611**	.612**	.652**	.565**	.627**
...using urine protein (ACR or PCR) results to manage Diabetes?	0.421	.501**	.557**	.583**	.615**	.744**	.818**	.637**	.610**	.511**	.573**	.562**	.601**	.520**	.623**	-0.0842937	-0.0545334	-.268**	-.208*	-.298**	-0.148881	.379**	.474**	.698**	.743**	1	.600**	.526**	.603**	.561**	.585**
…using ACE inhibitors and / or ARB’s?	0.589	.660**	.602**	.771**	.740**	.619**	.644**	.883**	.826**	.570**	.741**	.618**	.770**	.570**	.614**	-.208*	-0.150977	-.449**	-.227*	-.339**	-.448**	.549**	.554**	.712**	.611**	.600**	1	.563**	.812**	.501**	.549**
...assessing CVD risk scores in patients with Diabetes?	0.539	.610**	.531**	.603**	.623**	.619**	.561**	.610**	.620**	.439**	.831**	.880**	.742**	.646**	.665**	-.241*	-0.127509	-.211*	-.416**	-.473**	-.386**	.399**	.549**	.553**	.612**	.526**	.563**	1	.701**	.562**	.615**
...initiating therapy to lower lipid levels in patients with heart disease?	0.557	.697**	.665**	.678**	.714**	.680**	.632**	.813**	.754**	.561**	.832**	.757**	.900**	.618**	.683**	-0.166791	-0.080402	-.389**	-.380**	-.427**	-.524**	.526**	.600**	.682**	.652**	.603**	.812**	.701**	1	.607**	.613**
...using referral guidelines to refer appropriate patients with Diabetes (Type 2) to secondary care?	0.489	.505**	.529**	.447**	.544**	.562**	.539**	.608**	.569**	.506**	.622**	.617**	.587**	.722**	.507**	-0.0607402	0.0942234	-0.162464	-0.131861	-.305**	-.356**	.353**	.497**	.572**	.565**	.561**	.501**	.562**	.607**	1	.546**
…the overall management of patients with Diabetes (Type 2)?	0.545	.617**	.608**	.498**	.540**	.546**	.481**	.590**	.575**	.521**	.618**	.637**	.598**	.500**	.656**	0.0191704	-0.177051	-0.152593	-.342**	-.258**	-0.133748	.412**	.637**	.502**	.627**	.585**	.549**	.615**	.613**	.546**	1
**. Correlation is significant at the 0.01 level (2-tailed). *. Correlation is significant at the 0.05 level (2-tailed).

## Sheet: color
		...managing hypertension in patients with CKD?	..that you can achieve lowered blood pressure in patients with CKD?	...interpreting eGFR to stage CKD?	..with monitoring eGFR in patients with CKD?	...identifying significant proteinuria in patients with CKD?	...using urine protein (ACR or PCR) results to manage CKD?	…using ACE inhibitors and / or ARB’s in patients with CKD?	..using other anti-hypertensives in patients with CKD?	…in adding a loop diuretic drug to patients with CKD (stage 3b and above) already on maximum dose of an ACE inhibitor and/or ARB?	...identifying CVD risk factors for patients with CKD?	...assessing CVD risk scores in patients with CKD?	...initiating therapy to lower lipid levels in patients with CKD?	...using referral guidelines to refer appropriate patients with CKD to secondary care?	…the overall management of patients with CKD?	... DIASTOLIC blood pressure control do you typically aim to achieve in patients with CKD WITHOUT proteinuria?	... SYSTOLIC blood pressure control do you typically aim to achieve in patients with CKD WITHOUT proteinuria?	At what level of eGFR would you typically refer to secondary care?	... SYSTOLIC blood pressure control do you typically aim to achieve in patients with CKD WITH proteinuria?	... DIASTOLIC blood pressure control do you typically aim to achieve in patients with CKD WITH proteinuria?	What rate of decline per annum in eGFR would prompt you to refer to secondary care?	...managing hypertension as a disease?	...managing hypertension in patients with CKD with Diabetes?	...monitoring eGFR in CKD patient with Diabetes?	...identifying significant proteinuria in patients with Diabetes?	...using urine protein (ACR or PCR) results to manage Diabetes?	…using ACE inhibitors and / or ARB’s?	...assessing CVD risk scores in patients with Diabetes?	...initiating therapy to lower lipid levels in patients with heart disease?	...using referral guidelines to refer appropriate patients with Diabetes (Type 2) to secondary care?	…the overall management of patients with Diabetes (Type 2)?
	Kappa	0.628	0.569	0.561	0.426	0.481	0.486	0.591	0.508	0.608	0.573	0.523	0.603	0.558	0.543	0.608	0.472	0.551	0.583	0.482	0.764	0.458	0.562	0.413	0.495	0.421	0.589	0.539	0.557	0.489	0.545
...managing hypertension in patients with CKD?	0.628	1	.826**	.564**	.708**	.641**	.638**	.690**	.663**	.532**	.703**	.656**	.707**	.584**	.722**	-0.157031	-.276**	-.218*	-.372**	-.401**	-.301**	.655**	.812**	.650**	.639**	.501**	.660**	.610**	.697**	.505**	.617**								1	0.825616	0.563604	0.70757	0.641408	0.637659	0.690274	0.662949	0.532027	0.703301	0.655545
..that you can achieve lowered blood pressure in patients with CKD?	0.569	.826**	1	.553**	.641**	.580**	.590**	.632**	.627**	.492**	.656**	.600**	.643**	.504**	.641**	-0.0112522	-0.141402	-0.127128	-.234*	-.197*	-.212*	.595**	.732**	.630**	.564**	.557**	.602**	.531**	.665**	.529**	.608**								0.825616	1	0.552976	0.641371	0.579925	0.589501	0.632317	0.626825	0.492009	0.656094	0.600279
...interpreting eGFR to stage CKD?	0.561	.564**	.553**	1	.839**	.685**	.705**	.768**	.733**	.542**	.694**	.569**	.634**	.571**	.699**	-.229*	-0.0703573	-.378**	-0.160988	-.331**	-.449**	.380**	.563**	.760**	.649**	.583**	.771**	.603**	.678**	.447**	.498**								0.563604	0.552976	1	0.839396	0.685388	0.70542	0.768395	0.733306	0.541661	0.694406	0.568956
..with monitoring eGFR in patients with CKD?	0.426	.708**	.641**	.839**	1	.731**	.758**	.779**	.737**	.563**	.724**	.614**	.682**	.633**	.773**	-.213*	-0.0440339	-.314**	-.216*	-.380**	-.437**	.431**	.579**	.878**	.649**	.615**	.740**	.623**	.714**	.544**	.540**								0.70757	0.641371	0.839396	1	0.730555	0.758326	0.779122	0.73676	0.563332	0.724009	0.613669
...identifying significant proteinuria in patients with CKD?	0.481	.641**	.580**	.685**	.731**	1	.833**	.694**	.650**	.609**	.736**	.626**	.651**	.665**	.713**	-0.0906161	-0.0354543	-.274**	-.272**	-.405**	-.229*	.457**	.557**	.689**	.904**	.744**	.619**	.619**	.680**	.562**	.546**								0.641408	0.579925	0.685388	0.730555	1	0.832764	0.694308	0.65038	0.609268	0.736483	0.625882
...using urine protein (ACR or PCR) results to manage CKD?	0.486	.638**	.590**	.705**	.758**	.833**	1	.733**	.704**	.617**	.675**	.540**	.650**	.656**	.750**	-.205*	-0.102295	-.312**	-.239*	-.383**	-.326**	.407**	.558**	.770**	.756**	.818**	.644**	.561**	.632**	.539**	.481**								0.637659	0.589501	0.70542	0.758326	0.832764	1	0.732889	0.704469	0.616531	0.674792	0.539519
…using ACE inhibitors and / or ARB’s in patients with CKD?	0.591	.690**	.632**	.768**	.779**	.694**	.733**	1	.873**	.647**	.759**	.653**	.829**	.691**	.721**	-0.152532	-0.107176	-.375**	-.243*	-.352**	-.418**	.516**	.623**	.760**	.642**	.637**	.883**	.610**	.813**	.608**	.590**								0.690274	0.632317	0.768395	0.779122	0.694308	0.732889	1	0.87321	0.646779	0.759094	0.653276
..using other anti-hypertensives in patients with CKD?	0.508	.663**	.627**	.733**	.737**	.650**	.704**	.873**	1	.673**	.749**	.632**	.812**	.652**	.677**	-0.134865	-0.107751	-.224*	-.234*	-.268**	-.383**	.506**	.628**	.743**	.614**	.610**	.826**	.620**	.754**	.569**	.575**								0.662949	0.626825	0.733306	0.73676	0.65038	0.704469	0.87321	1	0.673435	0.74853	0.631591
…in adding a loop diuretic drug to patients with CKD (stage 3b and above) already on maximum dose of an ACE inhibitor and/or ARB?	0.608	.532**	.492**	.542**	.563**	.609**	.617**	.647**	.673**	1	.568**	.499**	.589**	.625**	.627**	-0.102776	-0.074965	-.192*	-.313**	-.342**	-.414**	.346**	.514**	.607**	.559**	.511**	.570**	.439**	.561**	.506**	.521**								0.532027	0.492009	0.541661	0.563332	0.609268	0.616531	0.646779	0.673435	1	0.567749	0.498517
...identifying CVD risk factors for patients with CKD?	0.573	.703**	.656**	.694**	.724**	.736**	.675**	.759**	.749**	.568**	1	.871**	.848**	.722**	.743**	-.274**	-0.165757	-.307**	-.402**	-.461**	-.466**	.523**	.670**	.681**	.694**	.573**	.741**	.831**	.832**	.622**	.618**								0.703301	0.656094	0.694406	0.724009	0.736483	0.674792	0.759094	0.74853	0.567749	1	0.870897
...assessing CVD risk scores in patients with CKD?	0.523	.656**	.600**	.569**	.614**	.626**	.540**	.653**	.632**	.499**	.871**	1	.797**	.678**	.699**	-0.177601	-0.161925	-.239*	-.432**	-.426**	-.387**	.465**	.628**	.610**	.607**	.562**	.618**	.880**	.757**	.617**	.637**								0.655545	0.600279	0.568956	0.613669	0.625882	0.539519	0.653276	0.631591	0.498517	0.870897	1
...initiating therapy to lower lipid levels in patients with CKD?	0.603	.707**	.643**	.634**	.682**	.651**	.650**	.829**	.812**	.589**	.848**	.797**	1	.703**	.738**	-.217*	-.198*	-.355**	-.413**	-.412**	-.515**	.514**	.645**	.697**	.607**	.601**	.770**	.742**	.900**	.587**	.598**								0.707302	0.643418	0.633546	0.681842	0.650536	0.65004	0.829243	0.811918	0.58854	0.848466	0.797305
...using referral guidelines to refer appropriate patients with CKD to secondary care?	0.558	.584**	.504**	.571**	.633**	.665**	.656**	.691**	.652**	.625**	.722**	.678**	.703**	1	.720**	-.274**	-0.130078	-.295**	-.234*	-.362**	-.427**	.333**	.581**	.652**	.623**	.520**	.570**	.646**	.618**	.722**	.500**								0.583755	0.503568	0.571235	0.633421	0.665309	0.656111	0.690921	0.651607	0.625105	0.721948	0.677597
…the overall management of patients with CKD?	0.543	.722**	.641**	.699**	.773**	.713**	.750**	.721**	.677**	.627**	.743**	.699**	.738**	.720**	1	-.242*	-0.180145	-.306**	-.376**	-.434**	-.385**	.401**	.679**	.753**	.671**	.623**	.614**	.665**	.683**	.507**	.656**								0.722405	0.641439	0.698972	0.772981	0.712927	0.750243	0.720881	0.67719	0.627164	0.742516	0.69874
... DIASTOLIC blood pressure control do you typically aim to achieve in patients with CKD WITHOUT proteinuria?	0.608	-0.157031	-0.0112522	-.229*	-.213*	-0.0906161	-.205*	-0.152532	-0.134865	-0.102776	-.274**	-0.177601	-.217*	-.274**	-.242*	1	.456**	0.18326	.313**	.509**	.309**	-0.16041	-0.126861	-.233*	-0.026701	-0.0842937	-.208*	-.241*	-0.166791	-0.0607402	0.0191704								-0.157031	-0.0112522	-0.228904	-0.213362	-0.0906161	-0.204829	-0.152532	-0.134865	-0.102776	-0.274058	-0.177601
... SYSTOLIC blood pressure control do you typically aim to achieve in patients with CKD WITHOUT proteinuria?	0.472	-.276**	-0.141402	-0.0703573	-0.0440339	-0.0354543	-0.102295	-0.107176	-0.107751	-0.074965	-0.165757	-0.161925	-.198*	-0.130078	-0.180145	.456**	1	0.133819	.530**	.343**	0.0190015	-.294**	-.282**	-0.151741	0.00511719	-0.0545334	-0.150977	-0.127509	-0.080402	0.0942234	-0.177051								-0.275678	-0.141402	-0.0703573	-0.0440339	-0.0354543	-0.102295	-0.107176	-0.107751	-0.074965	-0.165757	-0.161925
At what level of eGFR would you typically refer to secondary care?	0.551	-.218*	-0.127128	-.378**	-.314**	-.274**	-.312**	-.375**	-.224*	-.192*	-.307**	-.239*	-.355**	-.295**	-.306**	0.18326	0.133819	1	.236*	.294**	.301**	-.286**	-0.181281	-.324**	-.272**	-.268**	-.449**	-.211*	-.389**	-0.162464	-0.152593								-0.218334	-0.127128	-0.378467	-0.313651	-0.274439	-0.312164	-0.374547	-0.224036	-0.191502	-0.307319	-0.238624
... SYSTOLIC blood pressure control do you typically aim to achieve in patients with CKD WITH proteinuria?	0.583	-.372**	-.234*	-0.160988	-.216*	-.272**	-.239*	-.243*	-.234*	-.313**	-.402**	-.432**	-.413**	-.234*	-.376**	.313**	.530**	.236*	1	.745**	0.135779	-.277**	-.297**	-.271**	-.227*	-.208*	-.227*	-.416**	-.380**	-0.131861	-.342**								-0.371946	-0.23444	-0.160988	-0.215919	-0.271868	-0.238824	-0.243263	-0.234074	-0.312931	-0.40177	-0.43213
... DIASTOLIC blood pressure control do you typically aim to achieve in patients with CKD WITH proteinuria?	0.482	-.401**	-.197*	-.331**	-.380**	-.405**	-.383**	-.352**	-.268**	-.342**	-.461**	-.426**	-.412**	-.362**	-.434**	.509**	.343**	.294**	.745**	1	.303**	-.241*	-.266**	-.383**	-.340**	-.298**	-.339**	-.473**	-.427**	-.305**	-.258**								-0.401479	-0.197027	-0.330523	-0.380269	-0.405042	-0.382727	-0.35222	-0.267733	-0.342411	-0.461261	-0.425725
What rate of decline per annum in eGFR would prompt you to refer to secondary care?	0.764	-.301**	-.212*	-.449**	-.437**	-.229*	-.326**	-.418**	-.383**	-.414**	-.466**	-.387**	-.515**	-.427**	-.385**	.309**	0.0190015	.301**	0.135779	.303**	1	-0.171014	-.204*	-.406**	-.253**	-0.148881	-.448**	-.386**	-.524**	-.356**	-0.133748								-0.300844	-0.211619	-0.449101	-0.43687	-0.229097	-0.325679	-0.41809	-0.382942	-0.413553	-0.465712	-0.38737
...managing hypertension as a disease?	0.458	.655**	.595**	.380**	.431**	.457**	.407**	.516**	.506**	.346**	.523**	.465**	.514**	.333**	.401**	-0.16041	-.294**	-.286**	-.277**	-.241*	-0.171014	1	.573**	.386**	.478**	.379**	.549**	.399**	.526**	.353**	.412**								0.655258	0.595212	0.379613	0.431275	0.45731	0.406604	0.516383	0.506487	0.345915	0.522946	0.465343
...managing hypertension in patients with CKD with Diabetes?	0.562	.812**	.732**	.563**	.579**	.557**	.558**	.623**	.628**	.514**	.670**	.628**	.645**	.581**	.679**	-0.126861	-.282**	-0.181281	-.297**	-.266**	-.204*	.573**	1	.569**	.582**	.474**	.554**	.549**	.600**	.497**	.637**								0.811835	0.731673	0.563178	0.579458	0.557197	0.557502	0.622527	0.627832	0.513659	0.669651	0.62795
...monitoring eGFR in CKD patient with Diabetes?	0.413	.650**	.630**	.760**	.878**	.689**	.770**	.760**	.743**	.607**	.681**	.610**	.697**	.652**	.753**	-.233*	-0.151741	-.324**	-.271**	-.383**	-.406**	.386**	.569**	1	.605**	.698**	.712**	.553**	.682**	.572**	.502**								0.649874	0.629842	0.759987	0.877845	0.688808	0.76954	0.759922	0.742646	0.606568	0.681116	0.610041
...identifying significant proteinuria in patients with Diabetes?	0.495	.639**	.564**	.649**	.649**	.904**	.756**	.642**	.614**	.559**	.694**	.607**	.607**	.623**	.671**	-0.026701	0.00511719	-.272**	-.227*	-.340**	-.253**	.478**	.582**	.605**	1	.743**	.611**	.612**	.652**	.565**	.627**								0.639376	0.564443	0.648548	0.648874	0.903753	0.756043	0.642351	0.613811	0.558528	0.693551	0.607241
...using urine protein (ACR or PCR) results to manage Diabetes?	0.421	.501**	.557**	.583**	.615**	.744**	.818**	.637**	.610**	.511**	.573**	.562**	.601**	.520**	.623**	-0.0842937	-0.0545334	-.268**	-.208*	-.298**	-0.148881	.379**	.474**	.698**	.743**	1	.600**	.526**	.603**	.561**	.585**								0.50089	0.556837	0.583498	0.614714	0.744148	0.818403	0.636603	0.610424	0.510734	0.573141	0.561768
…using ACE inhibitors and / or ARB’s?	0.589	.660**	.602**	.771**	.740**	.619**	.644**	.883**	.826**	.570**	.741**	.618**	.770**	.570**	.614**	-.208*	-0.150977	-.449**	-.227*	-.339**	-.448**	.549**	.554**	.712**	.611**	.600**	1	.563**	.812**	.501**	.549**								0.65998	0.602067	0.77135	0.740118	0.619378	0.64442	0.882886	0.825786	0.569704	0.741373	0.618243
...assessing CVD risk scores in patients with Diabetes?	0.539	.610**	.531**	.603**	.623**	.619**	.561**	.610**	.620**	.439**	.831**	.880**	.742**	.646**	.665**	-.241*	-0.127509	-.211*	-.416**	-.473**	-.386**	.399**	.549**	.553**	.612**	.526**	.563**	1	.701**	.562**	.615**								0.610084	0.530732	0.60272	0.62342	0.618558	0.560598	0.609604	0.620103	0.43882	0.831439	0.880365
...initiating therapy to lower lipid levels in patients with heart disease?	0.557	.697**	.665**	.678**	.714**	.680**	.632**	.813**	.754**	.561**	.832**	.757**	.900**	.618**	.683**	-0.166791	-0.080402	-.389**	-.380**	-.427**	-.524**	.526**	.600**	.682**	.652**	.603**	.812**	.701**	1	.607**	.613**								0.697459	0.664713	0.678177	0.713667	0.680236	0.631877	0.812888	0.753542	0.560761	0.832125	0.757488
...using referral guidelines to refer appropriate patients with Diabetes (Type 2) to secondary care?	0.489	.505**	.529**	.447**	.544**	.562**	.539**	.608**	.569**	.506**	.622**	.617**	.587**	.722**	.507**	-0.0607402	0.0942234	-0.162464	-0.131861	-.305**	-.356**	.353**	.497**	.572**	.565**	.561**	.501**	.562**	.607**	1	.546**								0.504922	0.528846	0.447201	0.543728	0.562183	0.539256	0.608214	0.569456	0.505774	0.621755	0.617497
…the overall management of patients with Diabetes (Type 2)?	0.545	.617**	.608**	.498**	.540**	.546**	.481**	.590**	.575**	.521**	.618**	.637**	.598**	.500**	.656**	0.0191704	-0.177051	-0.152593	-.342**	-.258**	-0.133748	.412**	.637**	.502**	.627**	.585**	.549**	.615**	.613**	.546**	1								0.616507	0.608212	0.497881	0.54039	0.546209	0.48131	0.59024	0.575047	0.52057	0.618032	0.637436
**. Correlation is significant at the 0.01 level (2-tailed). *. Correlation is significant at the 0.05 level (2-tailed).
[truncated: 19 more columns]
